# Supplementary material for: Metabolomics of Cerebrospinal Fluid Amino and Fatty Acids in Early Stages of Multiple Sclerosis
Source: Int J Mol Sci. 2023 Nov 13;24(22):16271. doi: 10.3390/ijms242216271 (PMC10671192; doi:10.3390/ijms242216271)
Supplement: Supplementary file 1 [file ijms-24-16271-s001.zip]

Archive with 1 entries (1 files):
- ijms-2569343-supplementary.pdf
